# Supplementary material for: Neurocomputational mechanisms at play when weighing concerns for extrinsic rewards, moral values, and social image
Source: PLoS Biol. 2019 Jun 6;17(6):e3000283. doi: 10.1371/journal.pbio.3000283 (PMC6553686; doi:10.1371/journal.pbio.3000283)
Supplement: S1 Data — (XLSX) [file pbio.3000283.s001.xlsx]

## Sheet: Feuil1
Fig 2A, left - % of accepted trials according to the amount proposed for the Negatively Valued Organization and the monetarybenefit
		amount proposed for theNegatively Valued Organization
subjects	monetary benefit	'4€'	'8€'	'12€'	'16€'	'20€'	'24€'	'28€'	'32€'
S1	1-2 €	25	0	0	0	0	0	0	0
S2	1-2 €	100	25	0	0	0	0	0	0
S3	1-2 €	0	0	0	0	0	0	0	0
S4	1-2 €	0	0	0	0	0	0	0	0
S5	1-2 €	0	0	0	0	0	0	0	0
S6	1-2 €	0	0	0	0	0	0	0	0
S7	1-2 €	0	0	0	0	0	0	0	0
S8	1-2 €	25	25	0	0	0	0	0	0
S9	1-2 €	75	25	0	0	0	0	0	0
S10	1-2 €	0	0	0	0	0	0	0	0
S11	1-2 €	0	0	0	0	0	0	0	0
S12	1-2 €	50	50	0	0	0	0	0	0
S13	1-2 €	25	0	0	0	0	0	0	0
S14	1-2 €	50	25	0	0	0	0	0	0
S15	1-2 €	0	0	0	0	0	0	0	0
S16	1-2 €	0	0	0	0	0	0	0	0
S17	1-2 €	75	50	50	0	50	25	0	25
S1	3-4 €	100	50	50	50	25	0	0	0
S2	3-4 €	75	75	0	50	0	0	0	0
S3	3-4 €	100	25	0	0	0	0	0	0
S4	3-4 €	100	50	0	0	0	0	0	0
S5	3-4 €	75	0	0	0	0	0	0	0
S6	3-4 €	75	0	0	0	0	0	0	0
S7	3-4 €	25	50	50	25	0	0	0	25
S8	3-4 €	100	50	50	25	0	0	0	0
S9	3-4 €	100	75	25	75	25	25	0	0
S10	3-4 €	25	0	0	0	0	0	0	0
S11	3-4 €	50	25	0	0	0	0	0	0
S12	3-4 €	100	100	75	75	25	50	25	0
S13	3-4 €	100	50	0	0	0	0	0	0
S14	3-4 €	100	75	0	0	0	25	0	0
S15	3-4 €	50	25	0	0	25	0	0	0
S16	3-4 €	0	0	0	0	0	0	0	0
S17	3-4 €	100	100	100	100	100	100	75	75
S1	5-6 €	100	100	100	50	25	25	25	25
S2	5-6 €	100	100	75	25	0	0	25	0
S3	5-6 €	100	100	25	25	0	0	0	0
S4	5-6 €	100	100	50	25	0	0	0	0
S5	5-6 €	75	25	0	0	0	0	0	0
S6	5-6 €	75	0	0	0	0	0	0	0
S7	5-6 €	100	75	100	50	75	25	0	25
S8	5-6 €	100	75	100	25	50	0	25	25
S9	5-6 €	100	100	100	100	100	75	25	50
S10	5-6 €	50	0	0	0	0	0	0	0
S11	5-6 €	100	100	50	50	50	50	0	0
S12	5-6 €	100	100	100	100	75	100	75	0
S13	5-6 €	100	100	100	25	25	0	0	0
S14	5-6 €	100	100	75	50	0	25	0	25
S15	5-6 €	100	100	75	25	25	0	0	0
S16	5-6 €	100	25	0	0	0	0	0	0
S17	5-6 €	100	100	100	100	100	100	100	100
S1	7-8 €	100	100	100	100	50	75	50	25
S2	7-8 €	100	100	100	75	0	50	0	0
S3	7-8 €	100	100	100	50	25	0	0	0
S4	7-8 €	100	100	100	100	50	25	25	25
S5	7-8 €	100	75	0	25	0	0	0	0
S6	7-8 €	100	100	0	0	0	0	0	0
S7	7-8 €	100	100	100	75	100	75	75	50
S8	7-8 €	100	100	100	75	50	50	50	25
S9	7-8 €	100	75	100	100	75	75	75	25
S10	7-8 €	100	0	0	0	0	0	0	0
S11	7-8 €	100	100	100	100	75	75	50	25
S12	7-8 €	100	100	100	100	75	100	100	50
S13	7-8 €	100	100	100	100	100	50	75	25
S14	7-8 €	100	100	100	75	50	25	25	25
S15	7-8 €	100	100	100	100	100	50	100	50
S16	7-8 €	100	100	50	0	0	0	0	0
S17	7-8 €	100	100	100	100	100	100	100	100
Fig 2A, right - % of accepted trials according to the amount proposed for the Positively Valued Organization and the monetary cost
		amount proposed for the Positively Valued Organization
subjects	monetary cost	'4€'	'8€'	'12€'	'16€'	'20€'	'24€'	'28€'	'32€'
S1	1-2 €	75	100	100	100	100	75	100	100
S2	1-2 €	25	100	100	100	100	100	100	100
S3	1-2 €	100	100	100	100	100	100	100	100
S4	1-2 €	25	100	100	100	100	100	100	100
S5	1-2 €	100	100	100	100	100	100	100	100
S6	1-2 €	50	100	100	100	100	100	100	100
S7	1-2 €	0	25	75	100	100	100	100	100
S8	1-2 €	50	100	100	100	100	100	100	100
S9	1-2 €	75	100	100	100	100	100	100	100
S10	1-2 €	0	25	75	75	100	100	100	100
S11	1-2 €	100	100	100	100	100	100	100	100
S12	1-2 €	50	100	100	100	100	100	100	100
S13	1-2 €	100	100	100	100	100	100	100	100
S14	1-2 €	75	100	100	100	100	100	100	100
S15	1-2 €	100	100	100	100	100	100	100	100
S16	1-2 €	100	100	100	100	100	100	100	100
S17	1-2 €	50	100	100	100	100	100	100	100
S1	3-4 €	25	25	50	100	75	75	100	100
S2	3-4 €	0	0	50	50	100	100	100	100
S3	3-4 €	50	100	100	100	100	100	100	100
S4	3-4 €	0	50	100	100	100	100	100	100
S5	3-4 €	100	100	100	100	100	100	100	100
S6	3-4 €	25	0	75	100	100	100	100	100
S7	3-4 €	0	0	0	0	50	75	75	75
S8	3-4 €	0	25	100	100	100	100	100	100
S9	3-4 €	25	50	25	100	100	100	100	100
S10	3-4 €	0	0	0	0	25	25	50	75
S11	3-4 €	25	25	75	100	100	100	100	100
S12	3-4 €	0	75	100	100	100	100	100	100
S13	3-4 €	0	100	100	100	100	100	100	100
S14	3-4 €	25	50	100	100	100	75	100	75
S15	3-4 €	75	75	75	100	100	100	100	100
S16	3-4 €	25	100	100	100	75	100	100	100
S17	3-4 €	0	25	50	100	100	75	100	100
S1	5-6 €	0	0	0	25	50	50	75	50
S2	5-6 €	0	0	0	25	50	50	75	100
S3	5-6 €	0	25	100	100	100	100	100	100
S4	5-6 €	0	0	50	25	100	100	100	100
S5	5-6 €	25	100	100	100	100	100	100	100
S6	5-6 €	0	0	25	50	100	100	100	100
S7	5-6 €	0	0	0	0	0	0	0	75
S8	5-6 €	0	0	0	25	100	100	100	100
S9	5-6 €	0	0	0	0	25	75	50	100
S10	5-6 €	0	0	0	0	0	0	0	0
S11	5-6 €	0	0	25	50	75	50	100	100
S12	5-6 €	0	0	75	100	100	100	100	100
S13	5-6 €	0	25	100	100	100	100	100	100
S14	5-6 €	25	25	50	25	50	75	100	75
S15	5-6 €	0	0	0	25	25	50	25	50
S16	5-6 €	0	75	100	100	100	100	100	100
S17	5-6 €	0	0	25	25	100	50	100	100
S1	7-8 €	0	0	0	0	0	50	50	25
S2	7-8 €	0	0	0	25	0	0	0	50
S3	7-8 €	0	0	0	50	100	100	100	100
S4	7-8 €	0	0	0	25	75	75	75	100
S5	7-8 €	0	100	100	100	100	100	100	100
S6	7-8 €	0	0	0	25	50	100	100	100
S7	7-8 €	0	0	0	0	0	0	0	0
S8	7-8 €	0	0	0	0	50	75	100	100
S9	7-8 €	0	0	25	25	0	50	75	50
S10	7-8 €	0	0	0	0	0	0	0	0
S11	7-8 €	0	0	0	25	25	25	75	75
S12	7-8 €	0	0	0	75	100	100	100	75
S13	7-8 €	0	0	75	75	100	100	100	100
S14	7-8 €	0	0	0	0	0	0	0	0
S15	7-8 €	0	0	0	0	0	0	0	25
S16	7-8 €	0	25	25	100	100	100	100	100
S17	7-8 €	0	0	0	25	0	25	25	50
Fig 2B - % of accepted trial
subjects	bad org private	bad org public	good org private	good org public
S1	56.25	28.125	43.75	60.9375
S2	32.8125	34.375	45.3125	54.6875
S3	25	21.875	82.8125	81.25
S4	31.25	28.125	64.0625	73.4375
S5	12.5	10.9375	93.75	95.3125
S6	9.375	12.5	65.625	71.875
S7	45.3125	35.9375	26.5625	32.8125
S8	37.5	39.0625	65.625	67.1875
S9	57.8125	48.4375	53.125	62.5
S10	4.6875	6.25	21.875	25
S11	43.75	25	53.125	75
S12	64.0625	56.25	75	78.125
S13	39.0625	34.375	84.375	82.8125
S14	43.75	28.125	54.6875	59.375
S15	37.5	32.8125	54.6875	53.125
S16	12.5	10.9375	84.375	85.9375
S17	85.9375	78.125	51.5625	62.5
Fig 2C - Response time
subjects	good org private accept	good org private reject	good org public accept	good org public reject	bad org private accept	bad org private reject	bad org public accept	bad org public reject
S1	2705.32	2330.5	2309.71	2940.4	2081.83	1863.14	2267.83	2189.52
S2	2624.21	2663.11	3090.43	2982.66	3171.15	3719.6	2928.73	2898.29
S3	3892.76	3847.55	3480.42	4723.75	3333.56	2513.48	3136.69	2514.14
S4	1613.55	2167.83	1732.26	1812.59	1505.3	1409.02	2306.22	1686.64
S5	1540.65	2735.67	2357.75	2403.67	2161.83	1397.13	2507.67	1274.89
S6	1411.62	1798.95	1533.19	1538.82	1679	1144.93	1886.14	974.321
S7	1232.6	1251.54	1310.76	1078.88	1254.03	1272.26	1376.05	1317.27
S8	3466.4	3726.68	3880.58	3912.71	3636.26	3576.55	5295.96	5608.74
S9	1906.3	2568.83	2082.5	2606.58	1791.89	1911.22	1895.55	1665.66
S10	1853.92	1760.21	1624.12	1573.21	1663	1168.13	1464.75	1340.18
S11	2324.68	2380.7	2561.5	2528.62	2770.93	2358.92	2419.38	2521.85
S12	1972.96	1900.88	1521.74	2150.79	1733.62	1694.91	2878.48	1698.78
S13	2159.52	2073.75	2068.13	2479.18	1924.92	1828.54	1769.05	1455.6
S14	2368.46	2511.55	2180.53	2328.69	3153.96	2478.44	2577.35	2421.02
S15	1451.06	1464.14	1359.62	1208.47	2006.7	1667.92	2029.76	1448.7
S16	1274.06	1896	1142.25	1364.22	1797.86	1417.79	1429.14	1295.82
S17	2490.16	2652.23	2549.44	2359.12	2092.16	2131.67	2367.08	2220.57
Fig 3B, left - Percentage signal change in the left Insula functionnal ROI in which the signal BOLD vary linearly with the decision value in the Negatively Valued Organization context, according to the amount going to the organization and the subject's benefit
amount going to the organization	12-16 €	12-16 €	12-16 €	12-16 €	20-24 €	20-24 €	20-24 €	20-24 €	28-32 €	28-32 €	28-32 €	28-32 €	4-8 €	4-8 €	4-8 €	4-8 €
monetary benefit	1-2 €	3-4€	5-6€	7-8€	1-2 €	3-4€	5-6€	7-8€	1-2 €	3-4€	5-6€	7-8€	1-2 €	3-4€	5-6€	7-8€
S1	0.181218	0.0826306	-0.011538	0.100583	-0.090388	-0.0496566	0.0747034	-0.0888615	0.0256398	0.00310261	0.0899335	-0.0518707	0.101347	-0.090793	0.160416	0.165281
S2	0.083779	-0.0722963	-0.0623983	0.0373092	-0.0766897	0.0353296	-0.0424174	-0.076543	0.0046808	0.0156918	0.0683353	-0.0758145	-0.0768665	0.175942	0.0653194	0.141963
S3	0.0568526	0.276853	-0.0205521	0.208919	0.0155547	0.203432	0.0549602	0.399239	0.240316	0.345422	0.250807	0.122981	0.305229	0.26125	0.301794	0.201439
S4	-0.162103	-0.0331818	-0.0754601	0.14114	-0.30584	-0.0562278	-0.12072	0.120607	-0.105806	-0.221502	-0.167781	0.177319	-0.0187627	-0.0260239	0.204379	-0.0343803
S5	-0.322087	-0.165407	0.00128567	0.0915952	-0.286546	-0.176599	-0.131853	-0.0156479	-0.239181	-0.195635	-0.137904	-0.117752	0.123608	0.0664287	0.303175	0.124938
S6	-0.0323703	-0.0386635	0.118595	-0.23844	0.0736945	-0.213783	-0.0157022	0.198648	0.018955	-0.0637514	-0.0979242	0.047636	0.188598	0.244462	0.337244	0.17661
S7	-0.137074	-0.0879859	0.0369113	0.0333336	0.265934	-0.125804	-0.0106978	0.0963201	-0.224404	-0.169314	-0.0727757	0.0968386	-0.189516	0.0704832	0.191474	0.070568
S8	-0.178051	-0.0183188	0.214834	0.121765	0.105014	0.148311	-0.17763	0.0765312	0.0802428	0.105796	-0.0278997	-0.104863	0.247399	0.161532	0.0940402	0.23578
S9	-0.176543	-0.0187013	0.238295	-0.132942	-0.278446	-0.0235002	-0.120322	-0.325008	-0.0318255	-0.272622	0.0261756	-0.117856	-0.182977	-0.0916785	-0.0939614	0.0305195
S10	0.192662	0.348318	0.020847	0.209587	0.0463	-0.174555	0.113504	0.0945888	-0.213615	0.131072	0.11051	-0.221717	0.100764	0.18016	0.369175	0.335543
S11	0.149054	0.0547811	0.188299	0.0115699	0.20986	0.0564954	0.271326	0.227089	0.131711	0.25905	0.28104	0.174107	0.110753	0.282951	0.187411	0.160887
S12	-0.0909736	0.041642	-0.0719929	-0.315026	-0.349377	-0.0626562	-0.14682	-0.258844	-0.0493593	0.212962	0.133571	-0.35312	-0.437919	-0.00934376	-0.226861	-0.115445
S13	0.321762	0.225349	0.410885	0.579069	0.257628	0.290596	0.499697	0.491619	0.00798636	0.507612	0.266643	0.428464	0.252876	0.494928	0.324617	0.349455
S14	0.105675	0.157333	0.183615	0.0572077	0.105507	0.0544147	-0.0603775	0.0847892	0.190091	-0.03247	0.111149	0.308199	0.221795	0.0575546	0.0860668	0.210761
S15	0.0304068	0.151278	-0.212071	-0.0789385	0.230164	-0.323979	0.0621075	-0.00735277	-0.12018	0.0090149	-0.144116	0.000650036	0.491741	-0.0357868	0.00812266	0.223156
S16	0.0572402	0.328009	0.165681	0.154621	0.08712	0.0386642	0.222976	0.285992	-0.0998723	0.246445	0.219858	0.260088	0.0796672	0.113336	0.0258208	0.223705
S17	-0.113677	-0.171324	-0.34487	-0.379586	-0.0803202	0.0325028	0.0181307	-0.0551084	-0.00518611	-0.00437164	-0.0912532	0.174761	-0.217813	0.00504008	0.0711453	-0.0343728
Fig 3B, middle - Percentage signal change in the right Insula functionnal ROI in which the signal BOLD vary linearly with the decision value in the Negatively Valued Organization context, according to the amount going to the organization and the subject's benefit
amount going to the organization	12-16 €	12-16 €	12-16 €	12-16 €	20-24 €	20-24 €	20-24 €	20-24 €	28-32 €	28-32 €	28-32 €	28-32 €	4-8 €	4-8 €	4-8 €	4-8 €
monetary benefit	1-2 €	3-4€	5-6€	7-8€	1-2 €	3-4€	5-6€	7-8€	1-2 €	3-4€	5-6€	7-8€	1-2 €	3-4€	5-6€	7-8€
S1	0.0960917	0.237533	-0.0501913	0.41067	-0.221131	0.0485117	0.144359	0.138164	-0.167433	0.112646	0.0747147	0.177891	0.279163	-0.0299943	0.450225	0.331887
S2	0.240837	0.0738661	0.127607	0.0248181	0.0961816	0.110703	0.07585	0.0792857	0.185419	0.0579952	0.116249	0.0509008	0.0706005	0.259878	0.0883089	-0.0130665
S3	0.0300441	-0.018342	0.356703	0.461103	0.077617	0.0891907	0.241461	0.40932	0.344175	0.0833141	0.197857	0.196387	0.460618	0.195347	0.19208	0.141647
S4	-0.373535	0.0584137	0.164026	0.368495	-0.300648	-0.0328597	-0.292328	0.233861	-0.130287	-0.324845	-0.240727	0.457648	-0.000576017	0.229946	0.118231	0.0735062
S5	-0.0231074	0.0904842	0.157731	0.00908874	0.0367802	-0.0619205	0.160317	-0.0912769	0.0359241	-0.075968	-0.00203006	-0.11234	0.262007	0.0733944	0.416064	0.438872
S6	0.0575771	-0.0533301	0.0690075	0.0221685	-0.0105489	-0.285301	0.110239	0.125246	0.134874	0.0281554	-0.174965	0.0425826	0.284833	0.363585	0.617549	0.387167
S7	-0.233109	-0.0978322	-0.268313	0.0121911	0.128842	-0.269936	-0.0376365	0.026206	-0.164622	-0.203211	0.0104902	0.0915699	-0.145764	0.0421468	0.119015	0.104394
S8	-0.0725159	0.163706	0.259305	0.269557	0.200598	0.444681	0.04517	0.208927	0.0739447	0.21713	0.0439486	0.229517	0.415689	0.275724	0.0582067	0.345956
S9	-0.15411	0.109209	0.126097	0.0567451	-0.111055	-0.0655502	-0.0826862	-0.152305	-0.282237	-0.039598	0.00421806	-0.0850868	-0.0537019	0.0124015	-0.00372449	0.0476484
S10	0.317126	0.113117	0.171223	0.308047	0.026185	-0.00885328	0.331594	0.0715906	-0.0128872	0.0732678	0.11946	-0.105094	0.0538974	0.324869	0.350653	0.45773
S11	0.257826	0.150335	0.291001	0.142768	0.11526	0.131207	0.211	0.207388	0.112866	0.169666	0.188829	0.28784	0.147099	0.316524	0.115754	0.0588337
S12	-0.00264214	0.0829866	0.19849	-0.120009	0.00379229	0.114278	0.0591612	0.0263817	-0.0177131	0.0651989	-0.0326089	-0.131969	-0.290675	-0.231545	-0.0440351	-0.0300624
S13	0.0167402	-0.0159724	-0.164396	-0.0166561	-0.031594	-0.00837819	-0.145751	0.0472826	-0.0354974	-0.0784247	0.039179	0.125676	-0.156439	0.0915028	0.0444901	-0.0161261
S14	0.415923	0.185623	0.376611	0.308214	0.238852	0.0673013	0.340025	0.282364	0.2432	0.168292	0.202841	0.475211	0.357271	0.13575	0.329001	0.497451
S15	0.148079	0.38348	0.339032	0.386458	0.370542	0.14234	0.276622	0.418587	0.222031	0.36318	0.139309	0.454371	0.423619	0.269386	0.0825877	0.503574
S16	0.265834	0.347808	0.0890846	0.271851	-0.0371089	0.244195	0.141639	0.301901	-0.0831102	0.219321	0.30094	0.291072	0.050197	0.128083	0.139835	0.125163
S17	0.0108121	-0.171859	-0.30247	-0.15456	0.0664258	0.0748883	0.0801544	-0.0754695	0.0743956	0.0603887	-0.0380218	0.151155	0.0754931	0.0468223	-0.0483366	0.161501
Fig 3B, right - Percentage signal change in the left DLPFC functionnal ROI in which the signal BOLD vary linearly with the decision value in the Negatively Valued Organization context, according to the amount going to the organization and the subject's benefit
amount going to the organization	12-16 €	12-16 €	12-16 €	12-16 €	20-24 €	20-24 €	20-24 €	20-24 €	28-32 €	28-32 €	28-32 €	28-32 €	4-8 €	4-8 €	4-8 €	4-8 €
monetary benefit	1-2 €	3-4€	5-6€	7-8€	1-2 €	3-4€	5-6€	7-8€	1-2 €	3-4€	5-6€	7-8€	1-2 €	3-4€	5-6€	7-8€
S1	-0.115358	0.482915	-0.0568912	0.318147	-0.209118	-0.0288841	0.179732	0.176611	-0.0758084	0.0136409	0.174236	0.155395	0.126081	0.382688	0.291044	0.125799
S2	0.137515	-0.0795756	-0.0331072	0.0987939	-0.0378601	0.0585147	0.0247453	-0.0886041	-0.0151511	-0.0223026	0.279268	-0.0549224	0.152097	0.173854	0.0914373	-0.0714746
S3	-0.235042	0.137472	0.0761296	0.0313404	-0.225197	0.236257	0.0894017	0.247032	0.327976	0.538868	0.195191	-0.0310643	0.125538	0.124526	0.0962767	0.296463
S4	-0.0518543	0.00812754	0.081375	-0.0556251	-0.273926	0.0120161	-0.478018	-0.0114096	-0.0590739	-0.190216	-0.166539	-0.200825	-0.0536892	0.107686	0.0336843	0.236025
S5	-0.038156	0.0385436	-0.105649	0.122675	0.0527905	-0.116163	0.120963	-0.200168	-0.0669546	-0.174103	0.0711887	-0.0969783	0.310861	0.383022	0.453732	0.587577
S6	0.0182438	-0.167902	-0.191955	0.167911	-0.0504981	-0.244978	-0.191815	-0.154655	-0.0567072	0.0842003	0.0044243	-0.279385	-0.141794	-0.0827274	0.209995	0.210801
S7	-0.368847	-0.138177	-0.159748	-0.0123722	-0.0898199	-0.230085	-0.0138505	0.102549	-0.233305	-0.229897	-0.0193226	-0.00758863	-0.238877	0.284652	0.111342	0.401085
S8	-0.210084	0.0551593	0.3059	0.0518836	0.07854	0.157554	-0.135515	0.039728	0.0486444	-0.0303141	0.0373648	0.212806	0.151442	-0.0398645	0.0366217	0.12848
S9	-0.198704	0.120421	0.203078	0.0928169	-0.0472881	0.182002	0.0372207	-0.102541	-0.215294	0.166313	0.0873661	-0.00584022	-0.0753114	0.143044	0.152084	0.357513
S10	0.142368	-0.0930807	0.0445174	0.0876678	-0.184716	-0.250301	0.0420625	0.0528332	-0.151597	-0.0640272	0.159421	-0.367291	0.0997572	0.165724	0.18204	0.269506
S11	0.50909	0.255759	0.445626	0.448224	0.381037	0.0477924	0.279645	0.497759	0.429375	0.47402	0.40325	0.576167	0.343487	0.600859	0.273451	0.4338
S12	-0.0488564	-0.0204748	-0.0360646	-0.232621	-0.0482019	-0.0231514	-0.0926863	-0.318863	-0.00475888	-0.0749192	-0.0658629	-0.16929	0.0213397	0.0568565	-0.0859475	0.0659909
S13	-0.0779244	-0.167818	0.37634	0.473765	-0.077049	-0.116938	0.125762	0.182307	0.273154	0.199911	0.132928	0.715927	0.755825	0.47813	0.369247	0.541927
S14	-0.0520935	-0.133333	0.0565382	0.16654	-0.13675	-0.233336	-0.17595	-0.0582796	-0.325845	0.118173	-0.121563	0.071995	0.00811964	-0.0579678	0.0376384	0.173442
S15	-0.106715	-0.0393023	-0.355776	-0.08827	-0.267001	-0.341296	-0.0952215	-0.079601	-0.236785	0.111045	-0.336893	0.0382955	0.0850886	0.0964058	-0.286997	0.0676747
S16	0.0135713	0.225492	-0.243014	0.221753	-0.0687727	-0.0511065	-0.160625	-0.0582005	-0.17073	0.0592864	-0.10326	-0.159907	-0.189434	-0.25912	-0.102427	-0.0438578
S17	-0.0964277	-0.173359	0.0781835	-0.298089	0.0929487	-0.00614855	0.00253241	-0.184605	-0.0302315	-0.0108151	-0.117717	-0.170667	-0.0270535	-0.0920529	-0.0290742	-0.0682778
Fig 4A, middle - Percentage signal change in the left putamen functionnal ROI in which the signal BOLD vary linearly with the decision value in the positively Valued Organization context, according to the amount going to the organization and the subject's loss
amount going to the organization	12-16 €	12-16 €	12-16 €	12-16 €	20-24 €	20-24 €	20-24 €	20-24 €	28-32 €	28-32 €	28-32 €	28-32 €	4-8 €	4-8 €	4-8 €	4-8 €
monetary cost	1-2 €	3-4€	5-6€	7-8€	1-2 €	3-4€	5-6€	7-8€	1-2 €	3-4€	5-6€	7-8€	1-2 €	3-4€	5-6€	7-8€
S1	-0.179925	-0.119572	-0.00246271	-0.0964212	0.0306348	-0.0500363	0.10279	0.120303	-0.21847	-0.252812	0.0692974	0.22716	0.0281118	-0.00641556	0.152179	-0.133289
S2	-0.333234	0.142497	0.0752298	-0.0103595	-0.367166	-0.136168	-0.221915	-0.133256	-0.288535	0.0775924	-0.0872188	-0.0561801	-0.0879649	-0.0833509	-0.069785	-0.0631399
S3	0.137265	0.00785116	-0.0617706	0.155335	-0.0223729	-0.136595	0.208459	0.121277	0.0445766	-0.241278	-0.0263726	0.0866393	0.165992	-0.0832565	0.252829	0.279152
S4	0.0268311	-0.0978	-0.22306	0.135073	-0.157378	-0.0629646	-0.163096	-0.261961	-0.31819	0.105041	-0.0926877	-0.0647044	-0.0561052	-0.122259	-0.335563	-0.203738
S5	0.137409	0.135042	-0.00680292	-0.078019	0.158668	0.111969	0.144163	-0.0174711	0.0764188	0.113566	0.152325	0.00050348	0.0793233	0.170139	0.350098	0.283878
S6	-0.0453987	-0.139754	-0.00613534	-0.0398259	-0.00066062	-0.187048	0.106166	-0.102969	-0.24688	-0.0279123	0.0284864	-0.0439723	-0.0720988	0.0241035	0.134215	-0.0479043
S7	0.0411225	-0.102904	-0.0217894	-0.0620148	0.0424997	-0.16421	-0.119923	0.0099168	-0.0125965	-0.186147	0.0601273	-0.094674	-0.0608082	0.0471584	-0.0743882	-0.000743022
S8	-0.0336147	-0.0702453	-0.0616187	0.149753	0.192664	0.128481	0.0864496	0.0954085	0.236604	0.283556	0.26662	0.0323356	0.0382367	0.0872155	0.270739	0.0962542
S9	0.107206	0.11054	0.267	-0.137597	-0.087406	0.162384	0.287516	-0.0277847	0.283535	0.522386	0.381438	0.204187	0.200636	0.296219	0.101704	0.0650075
S10	0.229549	0.138584	0.0220233	0.182932	0.0969616	0.250475	0.356556	0.0579415	0.288997	0.441108	0.124939	0.0707102	0.277035	-0.0130984	-0.0392847	0.272176
S11	0.193758	0.129419	0.441291	0.240638	0.130575	0.38552	0.142841	0.216991	0.353055	0.0200931	-0.00662904	0.415832	0.00256665	0.0509164	0.215511	0.0893934
S12	-0.0898829	-0.00998761	-0.224514	-0.0954212	0.142879	-0.232894	-0.266204	-0.136731	-0.188452	-0.0608923	-0.00664566	-0.0240812	-0.0797635	-0.0899033	-0.144033	0.0420944
S13	0.0415602	0.0785864	0.138746	0.243329	0.0223601	0.0771455	0.0875084	0.142582	0.0984354	0.174394	0.100169	0.0692875	0.262076	0.0589738	0.212998	0.0595359
S14	-0.0412043	0.0621911	-0.0325396	0.164956	-0.0819052	-0.141357	0.119048	-0.0102181	-0.0243736	0.0288609	0.107489	-0.162901	0.13179	0.116615	-0.168276	0.102901
S15	-0.228619	-0.27152	-0.207858	-0.0816743	-0.170876	-0.247067	-0.272041	-0.276943	-0.284435	-0.165501	-0.279897	-0.327221	-0.0514913	-0.232761	-0.0357538	-0.316776
S16	-0.157752	0.279549	-0.0389378	-0.131455	-0.161185	0.137553	0.215115	0.105986	-0.0502182	-0.0693514	0.0215661	-0.173286	-0.146039	-0.05774	0.188121	-0.0135848
S17	0.0420969	0.234589	0.0593441	-0.0397653	-0.0599851	-0.0747251	-0.31138	0.0458723	-0.046204	-0.124788	0.0895711	-0.0127883	-0.0332987	0.0700992	0.0584968	0.2812
Fig 4A, right - Percentage signal change in the right putamen functionnal ROI in which the signal BOLD vary linearly with the decision value in the positively Valued Organization context, according to the amount going to the organization and the subject's loss
amount going to the organization	12-16 €	12-16 €	12-16 €	12-16 €	20-24 €	20-24 €	20-24 €	20-24 €	28-32 €	28-32 €	28-32 €	28-32 €	4-8 €	4-8 €	4-8 €	4-8 €
monetary cost	1-2 €	3-4€	5-6€	7-8€	1-2 €	3-4€	5-6€	7-8€	1-2 €	3-4€	5-6€	7-8€	1-2 €	3-4€	5-6€	7-8€
S1	-0.0845616	0.0142531	0.241577	-0.0462643	0.0599211	-0.0640989	-0.078825	0.237701	-0.0515939	-0.160002	0.226	0.0205698	-0.0631062	0.147906	0.418505	-0.0242475
S2	-0.161839	0.176939	-0.0804627	-0.15196	-0.312518	-0.22231	-0.121992	-0.0707228	-0.169458	0.0523723	-0.10981	-0.0567953	-0.0475144	-0.171082	-0.0696779	-0.0335929
S3	0.428303	0.13138	0.142723	0.226704	0.067844	0.0188806	0.244743	0.225306	0.149072	-0.0359935	0.155306	0.0407695	0.224852	0.380127	0.265577	0.616657
S4	0.0414333	-0.0728999	-0.250215	0.173136	-0.0218307	-0.116119	-0.041612	-0.186264	-0.162558	-0.157561	0.0369505	-0.150739	0.0467294	-0.167674	-0.134318	-0.0682326
S5	0.159516	0.325215	0.106353	-0.0386912	0.115531	0.0252318	0.131105	0.0285075	0.0576567	0.257191	0.0910072	0.0802839	0.190855	0.159737	0.294285	0.213881
S6	-0.135955	0.00528857	-0.209848	-0.0390451	-0.0345352	-0.339249	-0.017009	-0.210937	-0.478956	-0.112891	-0.117315	-0.187685	-0.151922	-0.0904912	0.0131206	0.0862458
S7	0.0174108	0.0333505	-0.211818	0.0164108	0.0618932	-0.0607095	-0.0487583	-0.0361352	-0.00386895	-0.219941	0.0321067	-0.0251664	-0.0160585	0.0115989	-0.0760611	-0.0752541
S8	0.0296297	-0.121648	-0.00512938	0.21767	0.112408	0.00350367	0.258498	0.189538	0.348436	0.330366	0.456943	0.0798637	-0.020783	0.275935	0.293558	0.0910435
S9	0.242423	0.231298	0.42105	0.275207	0.164684	0.239762	0.22495	0.254602	0.367023	0.386354	0.296109	0.184187	0.238059	0.739528	0.306336	0.207278
S10	0.558028	0.177707	0.0687899	0.288171	0.491016	0.373161	0.638802	0.391191	0.240523	0.502283	0.416014	0.366654	0.383208	0.343086	0.337484	0.271153
S11	0.0983087	0.128449	0.323418	0.358028	0.186689	0.24632	0.0694452	0.262934	0.107806	0.124641	0.2326	0.461409	0.188193	0.177548	0.184524	0.101619
S12	0.177169	0.276348	-0.0135801	-0.0125663	0.245927	-0.0433552	0.131556	-0.0332361	0.228874	0.0787097	0.449463	0.195532	0.125163	0.275865	0.112863	0.34489
S13	0.114367	-0.00712612	0.075139	0.0330334	0.0595327	0.093519	0.0271898	0.217646	0.178665	0.258848	0.148695	0.0566804	-0.0360932	0.139471	-0.0109256	0.185556
S14	0.0471208	0.260541	0.0825826	0.121895	-0.0161712	-0.0412326	0.0670433	0.0804383	0.0685768	0.0566018	0.0479128	-0.00152061	0.050373	0.184904	-0.0579415	0.190355
S15	-0.0438836	-0.181451	-0.0823838	-0.101086	-0.0963743	-0.158293	-0.335853	-0.367963	0.0266781	-0.202091	-0.326234	-0.34549	-0.0945328	-0.0982091	0.0540442	-0.296839
S16	-0.158803	0.384507	-0.0549927	-0.0279628	-0.372963	0.214759	0.0600375	0.0902938	-0.075714	-0.0606431	0.108406	-0.205745	-0.079054	0.111272	0.252237	-0.041151
S17	0.0553023	0.205404	0.214947	-0.109118	-0.0429689	0.0441508	-0.405845	-0.107712	0.00632843	-0.255657	0.0493943	0.0956285	0.036391	0.107279	0.180453	0.303776
Fig 4B, middle - Percentage signal change in the vmPFC functionnal ROI revealed by the contrast accept > reject in the positively Valued Organization context
	accept	reject
S1	0.0829716	0.0138716
S2	-0.210743	-0.121403
S3	0.130213	-0.100091
S4	0.277992	0.0524385
S5	0.2889	0.381568
S6	0.285159	0.0692379
S7	-0.0283632	-0.0844426
S8	0.506284	0.364113
S9	0.148578	0.153325
S10	0.130429	0.156441
S11	-0.126857	-0.25878
S12	0.0937369	-0.0756946
S13	0.0537519	-0.0598969
S14	-0.0493016	-0.114312
S15	0.0700827	-0.200626
S16	0.246389	0.095661
S17	-0.0492731	-0.0308676
Fig 4B, right - Percentage signal change in the vmPFC functionnal ROI revealed by the contrast accept > reject in the positively Valued Organization context, according to the amount going to the organization and the subject's loss
amount going to the organization	12-16 €	12-16 €	12-16 €	12-16 €	20-24 €	20-24 €	20-24 €	20-24 €	28-32 €	28-32 €	28-32 €	28-32 €	4-8 €	4-8 €	4-8 €	4-8 €
monetary cost	1-2 €	3-4€	5-6€	7-8€	1-2 €	3-4€	5-6€	7-8€	1-2 €	3-4€	5-6€	7-8€	1-2 €	3-4€	5-6€	7-8€
S1	-0.0367596	-0.0595796	0.125334	-0.0392011	-0.0865855	0.0744042	-0.34366	0.0979755	-0.0625764	0.167031	0.0851279	0.158382	0.234055	0.0733054	0.0878085	-0.0868103
S2	-0.403401	0.00860578	0.0904052	-0.477042	-0.163128	-0.158938	-0.103136	-0.333565	-0.262211	-0.0240626	-0.11357	-0.00063961	-0.143229	-0.191005	-0.309751	0.010639
S3	0.0250229	-0.336077	0.163716	-0.0673015	0.112981	0.370298	0.0269936	0.249252	0.357998	-0.297719	0.290659	0.252181	0.24486	0.0608217	0.059234	-0.170958
S4	0.403589	0.289973	-0.0494513	0.464608	0.145238	-0.184721	0.501258	0.0263069	0.602433	0.283912	0.31523	0.165138	-0.102025	-0.0230862	0.37471	0.0300338
S5	0.203337	0.606325	0.330563	-0.102325	0.297703	-0.143483	0.223158	0.103337	0.353904	0.339358	0.327975	0.239836	0.229551	0.20675	0.459088	0.499045
S6	0.813386	0.190709	-0.0556908	0.263522	0.581834	0.328911	-0.205942	-0.146846	0.249	-0.0404305	0.289335	0.399364	-0.015845	0.193004	0.334859	0.401353
S7	0.0172975	-0.178176	0.240476	-0.164158	0.0899084	-0.253083	0.101384	-0.040386	0.0985985	-0.182663	-0.040337	-0.0863691	-0.0587847	-0.200376	-0.0151475	-0.264714
S8	0.411866	0.154011	0.409273	0.0511969	0.807763	0.409857	0.41888	0.207601	0.87764	0.776734	0.62641	0.53176	0.250643	0.461894	0.579	0.2077
S9	0.0203265	-0.0106542	0.437724	-0.267618	0.0141884	0.385326	0.176589	0.0995658	-0.0869334	0.830631	0.250255	0.208828	-0.134562	0.240767	0.0568393	0.167683
S10	0.270221	-0.00495478	-0.0364473	-0.0701706	0.247742	0.156693	0.638488	-0.139319	0.217231	0.0297492	0.3189	0.268919	0.166537	0.285301	0.329753	0.0105121
S11	0.10352	-0.24235	0.0572905	-0.16278	-0.290926	-0.202904	-0.209917	-0.15131	-0.0897697	-0.183349	-0.129668	-0.112708	-0.373625	-0.108209	-0.333966	-0.122067
S12	0.241219	0.155963	-0.0158374	0.0302475	-0.0811666	-0.032439	0.0853658	-0.078655	-0.0701952	0.385306	0.128839	0.00635402	0.206402	-0.251346	0.016242	-0.127369
S13	-0.0746094	0.200922	0.299113	-0.240173	-0.0537684	-0.17446	0.0763292	0.290147	0.115043	0.192678	0.00728765	-0.020692	0.353956	0.000710757	-0.0314868	0.114836
S14	0.00223559	-0.294639	-0.302643	-0.0255452	0.0389088	-0.0525675	0.14359	-0.394227	0.0285668	-0.197273	-0.107371	-0.151243	-0.0743188	-0.0627965	-0.256216	0.228764
S15	-0.302948	-0.334584	-0.220251	0.0103162	-0.337299	0.132265	0.182818	0.117143	0.078385	0.0722713	0.0785581	0.219188	0.185108	-0.595072	0.163257	-0.376611
S16	0.19652	0.240759	0.278416	-0.156701	0.278093	0.357814	0.425463	0.205487	0.210746	0.333988	0.482711	-0.0629339	0.35796	-0.00977691	0.244436	0.291462
S17	-0.181782	0.0812723	0.0349185	-0.282189	0.0396771	-0.0301061	-0.19681	-0.0650812	-0.324927	0.0313264	0.00577662	-0.0240457	-0.187225	0.138977	0.125106	0.227631
S18	-0.448343	0.295013	-0.334548	-0.265342	0.321304	-0.0362324	0.282823	-0.0970633	-0.0656599	-0.00877223	-0.444154	-0.140991	-0.14117	-0.292267	0.360064	0.0542838
S19	-0.00211593	-0.0805829	0.184775	-0.167868	0.0813556	0.12006	0.0978046	0.0601453	-0.0981406	0.283367	0.205703	-0.0382364	-0.227405	0.151945	0.141864	-0.00559831
S20	-0.136042	-0.344238	-0.112668	0.0743172	0.156708	0.0931096	-0.293088	0.181195	0.45678	-0.276456	0.0329516	-0.111337	-0.086996	0.0714516	-0.0409883	-0.00173219
S21	-0.0788755	-0.210123	0.191782	0.117016	-0.216531	0.0398348	-0.3438	0.115515	-0.0775785	-0.730845	-0.26904	-0.243384	-0.0104173	0.137027	0.354313	-0.0513674
Fig 5 bottom, left - Percentage signal change in the left Insula functionnal ROI revealed by the contrast public > private, regardless of the Organization context
subjects	Good Org private	Good Org public	Bad Org private	Bad Org public
S1	-0.0350349	-0.0316899	-0.0632242	0.0671943
S2	-0.085115	0.0692101	0.0698018	0.0388889
S3	0.0560466	0.158625	0.026387	0.130318
S4	-0.0937301	0.00373563	-0.0770523	-0.00899474
S5	0.151544	0.4208	0.00260416	0.180776
S6	0.00416142	-0.0734643	-0.0780169	0.010119
S7	-0.0403497	-0.0429913	-0.0498627	-0.0843385
S8	0.040091	0.114607	-0.00246952	-0.0195795
S9	-0.00339855	0.183603	-0.0416401	0.0187611
S10	0.0382984	0.13613	0.139701	0.251618
S11	0.0309595	-0.000565927	0.0731352	0.148699
S12	-0.284425	-0.11274	-0.197754	-0.00892425
S13	0.0434681	0.175836	0.00493194	0.181608
S14	-0.00977003	0.0290433	0.0898517	0.111076
S15	0.0907779	0.123691	0.0519768	0.152541
S16	-0.24538	-0.0449512	-0.13041	0.0165036
S17	0.0222632	-0.157345	-0.281195	0.0250145
Fig 5, bottom, middle-left - Percentage signal change in the right Insula functionnal ROI revealed by the contrast public > private, regardless of the Organization context
subjects	Good Org private	Good Org public	Bad Org private	Bad Org public
S1	-0.109375	0.0284229	-0.069087	0.0542942
S2	0.0247909	0.149142	0.0510787	0.127804
S3	0.036385	0.268395	-0.0503459	0.102312
S4	-0.0536379	0.0501282	-0.0951933	0.00429438
S5	0.169697	0.304848	-0.0532884	0.157469
S6	-0.0834356	-0.0289273	-0.14907	-0.0318674
S7	0.0132788	0.00265454	-0.101671	0.0525268
S8	0.162585	0.183741	0.0488813	0.0515714
S9	0.0149147	0.174943	-0.0867005	-0.0192223
S10	-0.00982936	0.310245	0.216881	0.320135
S11	0.158026	0.124414	0.0988401	0.180606
S12	-0.291999	-0.137722	-0.214953	-0.189447
S13	0.197057	0.351876	0.228628	0.326405
S14	0.076144	0.108882	0.0389314	0.0986286
S15	-0.0137157	-0.0133195	-0.0949122	0.0832265
S16	-0.197588	-0.0695565	-0.0693434	0.102822
S17	-0.000352873	-0.103576	-0.183397	0.0390418
Fig5 bottom, middle-right - Percentage signal change in the ACC functionnal ROI revealed by the contrast public > private, regardless of the Organization context
subjects	Good Org private	Good Org public	Bad Org private	Bad Org public
S1	-0.0784444	0.0286934	0.0365315	0.201695
S2	0.035666	0.161535	0.128895	0.108686
S3	-0.0874849	0.31266	-0.0840998	0.108527
S4	0.0476863	0.101616	-0.0655181	0.0531604
S5	0.0552048	0.175471	-0.0837261	0.0970154
S6	0.201897	0.234619	-0.0138469	0.193231
S7	0.0646379	0.0706221	0.0312196	0.131227
S8	0.153628	0.103717	0.0172916	0.0655304
S9	0.118543	0.182155	0.0438057	0.165756
S10	0.141549	0.403197	0.164519	0.49234
S11	0.158823	0.0308109	0.157306	0.24917
S12	-0.20992	-0.0782611	-0.221089	-0.0112767
S13	0.0369998	0.267185	0.170728	0.223928
S14	0.099876	0.20294	0.255731	0.266119
S15	0.0508557	0.159839	0.155779	0.320791
S16	-0.0675971	0.0538503	0.0590241	-0.0166715
S17	-0.0294762	-0.0377892	-0.196272	-0.00173612
Fig 5, bottom, right - Percentage signal change in the right TPJ functionnal ROI revealed by the contrast public > private, regardless of the Organization context
subjects	Good Org private	Good Org public	Bad Org private	Bad Org public
S1	-0.167464	0.0175555	-0.179088	0.0105268
S2	-0.170031	-0.1188	-0.0411926	0.026431
S3	0.0549171	0.243563	-0.103358	-0.0150463
S4	-0.184845	-0.0293708	-0.0319376	-0.0921432
S5	0.171434	0.487682	0.0412593	0.160021
S6	-0.0704948	0.0697056	-0.164603	-0.105742
S7	-0.188617	-0.105571	-0.0422443	0.0319472
S8	0.0948681	0.128352	-0.0588322	0.0514718
S9	-0.0305158	0.108322	-0.177213	0.0802152
S10	0.0369377	0.0781944	0.0637115	-0.0696305
S11	0.00410458	-0.070521	-0.0661369	0.0444961
S12	-0.263772	-0.242635	-0.169006	-0.0454386
S13	-0.326774	-0.202949	-0.16916	-0.0182407
S14	-0.0768671	0.0354757	0.0534437	0.0145083
S15	-0.0787121	-0.042563	-0.0368579	0.0812571
S16	-0.153715	-0.0839656	-0.139242	0.0736925
S17	0.0144978	-0.0934661	-0.138907	-0.00335905
Fig S1, top left - Acceptance rate for the negatively Valued Organization in private, according to the amount going to the organization and the subject benefit
		amount proposed for the Negatively Valued Organization
subjects	monetary benefit	'4€'	'8€'	'12€'	'16€'	'20€'	'24€'	'28€'	'32€'
S1	1	0	0	0	0	0	0	0	0
S1	2	1	0	0	0	0	0	0	0
S1	3	1	0	1	1	0	0	0	0
S1	4	1	1	1	1	1	0	0	0
S1	5	1	1	1	1	1	0	0	1
S1	6	1	1	1	1	0	1	1	0
S1	7	1	1	1	1	1	1	1	0
S1	8	1	1	1	1	1	1	1	1
S2	1	1	0	0	0	0	0	0	0
S2	2	1	0	0	0	0	0	0	0
S2	3	0	0	0	0	0	0	0	0
S2	4	1	1	0	1	0	0	0	0
S2	5	1	1	1	0	0	0	1	0
S2	6	1	1	1	1	0	0	0	0
S2	7	1	1	1	1	0	0	0	0
S2	8	1	1	1	0	0	1	0	0
S3	1	0	0	0	0	0	0	0	0
S3	2	0	0	0	0	0	0	0	0
S3	3	1	0	0	0	0	0	0	0
S3	4	1	0	0	0	0	0	0	0
S3	5	1	1	0	1	0	0	0	0
S3	6	1	1	1	0	0	0	0	0
S3	7	1	1	1	1	0	0	0	0
S3	8	1	1	1	0	1	0	0	0
S4	1	0	0	0	0	0	0	0	0
S4	2	0	0	0	0	0	0	0	0
S4	3	1	0	0	0	0	0	0	0
S4	4	1	1	0	0	0	0	0	0
S4	5	1	1	1	0	0	0	0	0
S4	6	1	1	0	1	0	0	0	0
S4	7	1	1	1	1	1	0	0	0
S4	8	1	1	1	1	1	1	0	0
S5	1	0	0	0	0	0	0	0	0
S5	2	0	0	0	0	0	0	0	0
S5	3	1	0	0	0	0	0	0	0
S5	4	1	0	0	0	0	0	0	0
S5	5	1	0	0	0	0	0	0	0
S5	6	0	1	0	0	0	0	0	0
S5	7	1	0	0	0	0	0	0	0
S5	8	1	1	0	1	0	0	0	0
S6	1	0	0	0	0	0	0	0	0
S6	2	0	0	0	0	0	0	0	0
S6	3	0	0	0	0	0	0	0	0
S6	4	1	0	0	0	0	0	0	0
S6	5	1	0	0	0	0	0	0	0
S6	6	0	0	0	0	0	0	0	0
S6	7	1	1	0	0	0	0	0	0
S6	8	1	1	0	0	0	0	0	0
S7	1	0	0	0	0	0	0	0	0
S7	2	0	0	0	0	0	0	0	0
S7	3	1	0	1	0	0	0	0	1
S7	4	0	1	0	1	0	0	0	0
S7	5	1	0	1	0	1	0	0	0
S7	6	1	1	1	1	1	1	0	1
S7	7	1	1	1	1	1	1	1	0
S7	8	1	1	1	1	1	1	0	1
S8	1	0	0	0	0	0	0	0	0
S8	2	0	0	0	0	0	0	0	0
S8	3	1	0	1	0	0	0	0	0
S8	4	1	1	0	0	0	0	0	0
S8	5	1	0	1	0	0	0	0	0
S8	6	1	1	1	1	1	0	1	1
S8	7	1	1	1	0	0	0	0	1
S8	8	1	1	1	1	1	1	1	0
S9	1	0	0	0	0	0	0	0	0
S9	2	1	0	0	0	0	0	0	0
S9	3	1	1	0	1	0	0	0	0
S9	4	1	1	1	1	1	1	0	0
S9	5	1	1	1	1	1	0	1	1
S9	6	1	1	1	1	1	1	0	1
S9	7	1	1	1	1	0	1	1	1
S9	8	1	0	1	1	1	1	1	0
S10	1	0	0	0	0	0	0	0	0
S10	2	0	0	0	0	0	0	0	0
S10	3	0	0	0	0	0	0	0	0
S10	4	0	0	0	0	0	0	0	0
S10	5	0	0	0	0	0	0	0	0
S10	6	1	0	0	0	0	0	0	0
S10	7	1	0	0	0	0	0	0	0
S10	8	1	0	0	0	0	0	0	0
S11	1	0	0	0	0	0	0	0	0
S11	2	0	0	0	0	0	0	0	0
S11	3	1	0	0	0	0	0	0	0
S11	4	1	1	0	0	0	0	0	0
S11	5	1	1	0	1	1	1	0	0
S11	6	1	1	1	0	1	1	0	0
S11	7	1	1	1	1	1	1	1	0
S11	8	1	1	1	1	1	1	1	1
S12	1	0	0	0	0	0	0	0	0
S12	2	1	1	0	0	0	0	0	0
S12	3	1	1	1	0	0	1	0	0
S12	4	1	1	1	1	1	1	1	0
S12	5	1	1	1	1	1	1	1	0
S12	6	1	1	1	1	1	1	1	0
S12	7	1	1	1	1	0	1	1	1
S12	8	1	1	1	1	1	1	1	0
S13	1	0	0	0	0	0	0	0	0
S13	2	0	0	0	0	0	0	0	0
S13	3	1	0	0	0	0	0	0	0
S13	4	1	1	0	0	0	0	0	0
S13	5	1	1	1	0	0	0	0	0
S13	6	1	1	1	1	0	0	0	0
S13	7	1	1	1	1	1	1	1	0
S13	8	1	1	1	1	1	1	1	1
S14	1	0	0	0	0	0	0	0	0
S14	2	1	1	0	0	0	0	0	0
S14	3	1	0	0	0	0	0	0	0
S14	4	1	1	0	0	0	1	0	0
S14	5	1	1	0	1	0	0	0	0
S14	6	1	1	1	1	0	1	0	1
S14	7	1	1	1	1	1	0	1	0
S14	8	1	1	1	1	1	1	0	1
S15	1	0	0	0	0	0	0	0	0
S15	2	0	0	0	0	0	0	0	0
S15	3	0	0	0	0	0	0	0	0
S15	4	1	1	0	0	0	0	0	0
S15	5	1	1	1	0	1	0	0	0
S15	6	1	1	1	1	0	0	0	0
S15	7	1	1	1	1	1	0	1	0
S15	8	1	1	1	1	1	1	1	1
S16	1	0	0	0	0	0	0	0	0
S16	2	0	0	0	0	0	0	0	0
S16	3	0	0	0	0	0	0	0	0
S16	4	0	0	0	0	0	0	0	0
S16	5	1	0	0	0	0	0	0	0
S16	6	1	1	0	0	0	0	0	0
S16	7	1	1	0	0	0	0	0	0
S16	8	1	1	1	0	0	0	0	0
S17	1	1	0	0	0	0	0	0	0
S17	2	1	1	1	0	1	1	0	1
S17	3	1	1	1	1	1	1	1	1
S17	4	1	1	1	1	1	1	1	1
S17	5	1	1	1	1	1	1	1	1
S17	6	1	1	1	1	1	1	1	1
S17	7	1	1	1	1	1	1	1	1
S17	8	1	1	1	1	1	1	1	1
Fig S1, top right - Acceptance rate for the Negatively Valued Organization in public, according to the amount going to the organization and the subject benefit
		amount proposed for the Negatively Valued Organization
subjects	monetary benefit	'4€'	'8€'	'12€'	'16€'	'20€'	'24€'	'28€'	'32€'
S1	1	0	0	0	0	0	0	0	0
S1	2	0	0	0	0	0	0	0	0
S1	3	1	0	0	0	0	0	0	0
S1	4	1	1	0	0	0	0	0	0
S1	5	1	1	1	0	0	0	0	0
S1	6	1	1	1	0	0	0	0	0
S1	7	1	1	1	1	0	0	0	0
S1	8	1	1	1	1	0	1	0	0
S2	1	1	0	0	0	0	0	0	0
S2	2	1	1	0	0	0	0	0	0
S2	3	1	1	0	0	0	0	0	0
S2	4	1	1	0	1	0	0	0	0
S2	5	1	1	1	0	0	0	0	0
S2	6	1	1	0	0	0	0	0	0
S2	7	1	1	1	1	0	0	0	0
S2	8	1	1	1	1	0	1	0	0
S3	1	0	0	0	0	0	0	0	0
S3	2	0	0	0	0	0	0	0	0
S3	3	1	0	0	0	0	0	0	0
S3	4	1	1	0	0	0	0	0	0
S3	5	1	1	0	0	0	0	0	0
S3	6	1	1	0	0	0	0	0	0
S3	7	1	1	1	0	0	0	0	0
S3	8	1	1	1	1	0	0	0	0
S4	1	0	0	0	0	0	0	0	0
S4	2	0	0	0	0	0	0	0	0
S4	3	1	0	0	0	0	0	0	0
S4	4	1	1	0	0	0	0	0	0
S4	5	1	1	0	0	0	0	0	0
S4	6	1	1	1	0	0	0	0	0
S4	7	1	1	1	1	0	0	0	0
S4	8	1	1	1	1	0	0	1	1
S5	1	0	0	0	0	0	0	0	0
S5	2	0	0	0	0	0	0	0	0
S5	3	0	0	0	0	0	0	0	0
S5	4	1	0	0	0	0	0	0	0
S5	5	1	0	0	0	0	0	0	0
S5	6	1	0	0	0	0	0	0	0
S5	7	1	1	0	0	0	0	0	0
S5	8	1	1	0	0	0	0	0	0
S6	1	0	0	0	0	0	0	0	0
S6	2	0	0	0	0	0	0	0	0
S6	3	1	0	0	0	0	0	0	0
S6	4	1	0	0	0	0	0	0	0
S6	5	1	0	0	0	0	0	0	0
S6	6	1	0	0	0	0	0	0	0
S6	7	1	1	0	0	0	0	0	0
S6	8	1	1	0	0	0	0	0	0
S7	1	0	0	0	0	0	0	0	0
S7	2	0	0	0	0	0	0	0	0
S7	3	0	0	0	0	0	0	0	0
S7	4	0	1	1	0	0	0	0	0
S7	5	1	1	1	0	0	0	0	0
S7	6	1	1	1	1	1	0	0	0
S7	7	1	1	1	1	1	0	1	0
S7	8	1	1	1	0	1	1	1	1
S8	1	0	0	0	0	0	0	0	0
S8	2	1	1	0	0	0	0	0	0
S8	3	1	0	1	0	0	0	0	0
S8	4	1	1	0	1	0	0	0	0
S8	5	1	1	1	0	1	0	0	0
S8	6	1	1	1	0	0	0	0	0
S8	7	1	1	1	1	0	0	0	0
S8	8	1	1	1	1	1	1	1	0
S9	1	1	0	0	0	0	0	0	0
S9	2	1	1	0	0	0	0	0	0
S9	3	1	0	0	0	0	0	0	0
S9	4	1	1	0	1	0	0	0	0
S9	5	1	1	1	1	1	1	0	0
S9	6	1	1	1	1	1	1	0	0
S9	7	1	1	1	1	1	0	0	0
S9	8	1	1	1	1	1	1	1	0
S10	1	0	0	0	0	0	0	0	0
S10	2	0	0	0	0	0	0	0	0
S10	3	0	0	0	0	0	0	0	0
S10	4	1	0	0	0	0	0	0	0
S10	5	0	0	0	0	0	0	0	0
S10	6	1	0	0	0	0	0	0	0
S10	7	1	0	0	0	0	0	0	0
S10	8	1	0	0	0	0	0	0	0
S11	1	0	0	0	0	0	0	0	0
S11	2	0	0	0	0	0	0	0	0
S11	3	0	0	0	0	0	0	0	0
S11	4	0	0	0	0	0	0	0	0
S11	5	1	1	1	0	0	0	0	0
S11	6	1	1	0	1	0	0	0	0
S11	7	1	1	1	1	1	0	0	0
S11	8	1	1	1	1	0	1	0	0
S12	1	0	0	0	0	0	0	0	0
S12	2	1	1	0	0	0	0	0	0
S12	3	1	1	0	1	0	0	0	0
S12	4	1	1	1	1	0	0	0	0
S12	5	1	1	1	1	0	1	0	0
S12	6	1	1	1	1	1	1	1	0
S12	7	1	1	1	1	1	1	1	1
S12	8	1	1	1	1	1	1	1	0
S13	1	0	0	0	0	0	0	0	0
S13	2	1	0	0	0	0	0	0	0
S13	3	1	0	0	0	0	0	0	0
S13	4	1	1	0	0	0	0	0	0
S13	5	1	1	1	0	0	0	0	0
S13	6	1	1	1	0	1	0	0	0
S13	7	1	1	1	1	1	0	1	0
S13	8	1	1	1	1	1	0	0	0
S14	1	0	0	0	0	0	0	0	0
S14	2	1	0	0	0	0	0	0	0
S14	3	1	1	0	0	0	0	0	0
S14	4	1	1	0	0	0	0	0	0
S14	5	1	1	1	0	0	0	0	0
S14	6	1	1	1	0	0	0	0	0
S14	7	1	1	1	0	0	0	0	0
S14	8	1	1	1	1	0	0	0	0
S15	1	0	0	0	0	0	0	0	0
S15	2	0	0	0	0	0	0	0	0
S15	3	0	0	0	0	1	0	0	0
S15	4	1	0	0	0	0	0	0	0
S15	5	1	1	1	0	0	0	0	0
S15	6	1	1	0	0	0	0	0	0
S15	7	1	1	1	1	1	0	1	0
S15	8	1	1	1	1	1	1	1	1
S16	1	0	0	0	0	0	0	0	0
S16	2	0	0	0	0	0	0	0	0
S16	3	0	0	0	0	0	0	0	0
S16	4	0	0	0	0	0	0	0	0
S16	5	1	0	0	0	0	0	0	0
S16	6	1	0	0	0	0	0	0	0
S16	7	1	1	0	0	0	0	0	0
S16	8	1	1	1	0	0	0	0	0
S17	1	0	0	0	0	0	0	0	0
S17	2	1	1	1	0	1	0	0	0
S17	3	1	1	1	1	1	1	0	1
S17	4	1	1	1	1	1	1	1	0
S17	5	1	1	1	1	1	1	1	1
S17	6	1	1	1	1	1	1	1	1
S17	7	1	1	1	1	1	1	1	1
S17	8	1	1	1	1	1	1	1	1
Fig S1, bottom left - Acceptance rate for the Positively Valued Organization in private, according to the amount going to the organization and the subject loss
		amount proposed for the Positively Valued Organization
subjects	monetary loss	'4€'	'8€'	'12€'	'16€'	'20€'	'24€'	'28€'	'32€'
S1	1	1	1	1	1	1	1	1	1
S1	2	0	1	1	1	1	0	1	1
S1	3	0	0	1	1	1	1	1	1
S1	4	0	0	0	1	0	0	1	1
S1	5	0	0	0	0	0	1	0	0
S1	6	0	0	0	0	0	0	1	0
S1	7	0	0	0	0	0	1	1	0
S1	8	0	0	0	0	0	0	1	0
S2	1	0	1	1	1	1	1	1	1
S2	2	0	1	1	1	1	1	1	1
S2	3	0	0	1	1	1	1	1	1
S2	4	0	0	0	0	1	1	1	1
S2	5	0	0	0	0	1	1	0	1
S2	6	0	0	0	0	0	0	1	1
S2	7	0	0	0	0	0	0	0	0
S2	8	0	0	0	0	0	0	0	0
S3	1	1	1	1	1	1	1	1	1
S3	2	1	1	1	1	1	1	1	1
S3	3	0	1	1	1	1	1	1	1
S3	4	1	1	1	1	1	1	1	1
S3	5	0	0	1	1	1	1	1	1
S3	6	0	1	1	1	1	1	1	1
S3	7	0	0	0	1	1	1	1	1
S3	8	0	0	0	0	1	1	1	1
S4	1	0	1	1	1	1	1	1	1
S4	2	0	1	1	1	1	1	1	1
S4	3	0	1	1	1	1	1	1	1
S4	4	0	0	1	1	1	1	1	1
S4	5	0	0	1	0	1	1	1	1
S4	6	0	0	0	0	1	1	1	1
S4	7	0	0	0	0	1	0	1	1
S4	8	0	0	0	0	0	1	0	1
S5	1	1	1	1	1	1	1	1	1
S5	2	1	1	1	1	1	1	1	1
S5	3	1	1	1	1	1	1	1	1
S5	4	1	1	1	1	1	1	1	1
S5	5	0	1	1	1	1	1	1	1
S5	6	0	1	1	1	1	1	1	1
S5	7	0	1	1	1	1	1	1	1
S5	8	0	1	1	1	1	1	1	1
S6	1	1	1	1	1	1	1	1	1
S6	2	0	1	1	1	1	1	1	1
S6	3	0	0	1	1	1	1	1	1
S6	4	0	0	1	1	1	1	1	1
S6	5	0	0	0	1	1	1	1	1
S6	6	0	0	0	0	1	1	1	1
S6	7	0	0	0	0	0	1	1	1
S6	8	0	0	0	0	0	1	1	1
S7	1	0	0	1	1	1	1	1	1
S7	2	0	0	1	1	1	1	1	1
S7	3	0	0	0	0	1	0	1	0
S7	4	0	0	0	0	0	1	0	1
S7	5	0	0	0	0	0	0	0	0
S7	6	0	0	0	0	0	0	0	1
S7	7	0	0	0	0	0	0	0	0
S7	8	0	0	0	0	0	0	0	0
S8	1	1	1	1	1	1	1	1	1
S8	2	0	1	1	1	1	1	1	1
S8	3	0	0	1	1	1	1	1	1
S8	4	0	0	1	1	1	1	1	1
S8	5	0	0	0	0	1	1	1	1
S8	6	0	0	0	0	1	1	1	1
S8	7	0	0	0	0	1	1	1	1
S8	8	0	0	0	0	0	1	1	1
S9	1	1	1	1	1	1	1	1	1
S9	2	1	1	1	1	1	1	1	1
S9	3	0	0	0	1	1	1	1	1
S9	4	0	0	0	1	1	1	1	1
S9	5	0	0	0	0	0	1	0	1
S9	6	0	0	0	0	0	0	1	1
S9	7	0	0	0	0	0	1	1	1
S9	8	0	0	0	1	0	0	0	0
S10	1	0	1	0	1	1	1	1	1
S10	2	0	0	1	0	1	1	1	1
S10	3	0	0	0	0	0	1	1	1
S10	4	0	0	0	0	0	0	0	0
S10	5	0	0	0	0	0	0	0	0
S10	6	0	0	0	0	0	0	0	0
S10	7	0	0	0	0	0	0	0	0
S10	8	0	0	0	0	0	0	0	0
S11	1	1	1	1	1	1	1	1	1
S11	2	1	1	1	1	1	1	1	1
S11	3	0	0	1	1	1	1	1	1
S11	4	0	0	0	1	1	1	1	1
S11	5	0	0	0	0	0	0	1	1
S11	6	0	0	0	0	1	0	1	1
S11	7	0	0	0	0	0	0	1	1
S11	8	0	0	0	0	0	0	0	0
S12	1	1	1	1	1	1	1	1	1
S12	2	0	1	1	1	1	1	1	1
S12	3	0	1	1	1	1	1	1	1
S12	4	0	0	1	1	1	1	1	1
S12	5	0	0	1	1	1	1	1	1
S12	6	0	0	1	1	1	1	1	1
S12	7	0	0	0	1	1	1	1	1
S12	8	0	0	0	0	1	1	1	0
S13	1	1	1	1	1	1	1	1	1
S13	2	1	1	1	1	1	1	1	1
S13	3	0	1	1	1	1	1	1	1
S13	4	0	1	1	1	1	1	1	1
S13	5	0	0	1	1	1	1	1	1
S13	6	0	0	1	1	1	1	1	1
S13	7	0	0	1	1	1	1	1	1
S13	8	0	0	1	1	1	1	1	1
S14	1	1	1	1	1	1	1	1	1
S14	2	0	1	1	1	1	1	1	1
S14	3	1	0	1	1	1	1	1	1
S14	4	0	1	1	1	1	0	1	0
S14	5	1	0	1	1	0	1	1	1
S14	6	0	1	0	0	0	0	1	0
S14	7	0	0	0	0	0	0	0	0
S14	8	0	0	0	0	0	0	0	0
S15	1	1	1	1	1	1	1	1	1
S15	2	1	1	1	1	1	1	1	1
S15	3	0	1	0	1	1	1	1	1
S15	4	1	1	1	1	1	1	1	1
S15	5	0	0	0	0	1	0	1	0
S15	6	0	0	0	0	0	1	0	1
S15	7	0	0	0	0	0	0	0	0
S15	8	0	0	0	0	0	0	0	1
S16	1	1	1	1	1	1	1	1	1
S16	2	1	1	1	1	1	1	1	1
S16	3	1	1	1	1	1	1	1	1
S16	4	0	1	1	1	0	1	1	1
S16	5	0	1	1	1	1	1	1	1
S16	6	0	0	1	1	1	1	1	1
S16	7	0	1	0	1	1	1	1	1
S16	8	0	0	0	1	1	1	1	1
S17	1	1	1	1	1	1	1	1	1
S17	2	0	1	1	1	1	1	1	1
S17	3	0	0	1	1	1	1	1	1
S17	4	0	0	0	1	1	0	1	1
S17	5	0	0	0	0	1	1	1	1
S17	6	0	0	0	0	1	0	1	1
S17	7	0	0	0	0	0	0	0	0
S17	8	0	0	0	1	0	0	0	0
Fig S1, bottom right - Acceptance rate for thePositively Valued Organization in public, according to the amount going to the organization and the subject loss
		amount proposed for the Positively Valued Organization
subjects	monetary loss	'4€'	'8€'	'12€'	'16€'	'20€'	'24€'	'28€'	'32€'
S1	1	1	1	1	1	1	1	1	1
S1	2	1	1	1	1	1	1	1	1
S1	3	1	1	1	1	1	1	1	1
S1	4	0	0	0	1	1	1	1	1
S1	5	0	0	0	1	1	1	1	1
S1	6	0	0	0	0	1	0	1	1
S1	7	0	0	0	0	0	0	0	1
S1	8	0	0	0	0	0	1	0	0
S2	1	1	1	1	1	1	1	1	1
S2	2	0	1	1	1	1	1	1	1
S2	3	0	0	1	1	1	1	1	1
S2	4	0	0	0	0	1	1	1	1
S2	5	0	0	0	1	1	1	1	1
S2	6	0	0	0	0	0	0	1	1
S2	7	0	0	0	1	0	0	0	1
S2	8	0	0	0	0	0	0	0	1
S3	1	1	1	1	1	1	1	1	1
S3	2	1	1	1	1	1	1	1	1
S3	3	0	1	1	1	1	1	1	1
S3	4	1	1	1	1	1	1	1	1
S3	5	0	0	1	1	1	1	1	1
S3	6	0	0	1	1	1	1	1	1
S3	7	0	0	0	0	1	1	1	1
S3	8	0	0	0	1	1	1	1	1
S4	1	1	1	1	1	1	1	1	1
S4	2	0	1	1	1	1	1	1	1
S4	3	0	1	1	1	1	1	1	1
S4	4	0	0	1	1	1	1	1	1
S4	5	0	0	0	1	1	1	1	1
S4	6	0	0	1	0	1	1	1	1
S4	7	0	0	0	1	1	1	1	1
S4	8	0	0	0	0	1	1	1	1
S5	1	1	1	1	1	1	1	1	1
S5	2	1	1	1	1	1	1	1	1
S5	3	1	1	1	1	1	1	1	1
S5	4	1	1	1	1	1	1	1	1
S5	5	1	1	1	1	1	1	1	1
S5	6	0	1	1	1	1	1	1	1
S5	7	0	1	1	1	1	1	1	1
S5	8	0	1	1	1	1	1	1	1
S6	1	1	1	1	1	1	1	1	1
S6	2	0	1	1	1	1	1	1	1
S6	3	0	0	1	1	1	1	1	1
S6	4	1	0	0	1	1	1	1	1
S6	5	0	0	0	1	1	1	1	1
S6	6	0	0	1	0	1	1	1	1
S6	7	0	0	0	1	1	1	1	1
S6	8	0	0	0	0	1	1	1	1
S7	1	0	1	1	1	1	1	1	1
S7	2	0	0	0	1	1	1	1	1
S7	3	0	0	0	0	1	1	1	1
S7	4	0	0	0	0	0	1	1	1
S7	5	0	0	0	0	0	0	0	1
S7	6	0	0	0	0	0	0	0	1
S7	7	0	0	0	0	0	0	0	0
S7	8	0	0	0	0	0	0	0	0
S8	1	1	1	1	1	1	1	1	1
S8	2	0	1	1	1	1	1	1	1
S8	3	0	1	1	1	1	1	1	1
S8	4	0	0	1	1	1	1	1	1
S8	5	0	0	0	1	1	1	1	1
S8	6	0	0	0	0	1	1	1	1
S8	7	0	0	0	0	1	1	1	1
S8	8	0	0	0	0	0	0	1	1
S9	1	1	1	1	1	1	1	1	1
S9	2	0	1	1	1	1	1	1	1
S9	3	1	1	0	1	1	1	1	1
S9	4	0	1	1	1	1	1	1	1
S9	5	0	0	0	0	1	1	1	1
S9	6	0	0	0	0	0	1	0	1
S9	7	0	0	1	0	0	0	1	0
S9	8	0	0	0	0	0	1	1	1
S10	1	0	0	1	1	1	1	1	1
S10	2	0	0	1	1	1	1	1	1
S10	3	0	0	0	0	1	0	1	1
S10	4	0	0	0	0	0	0	0	1
S10	5	0	0	0	0	0	0	0	0
S10	6	0	0	0	0	0	0	0	0
S10	7	0	0	0	0	0	0	0	0
S10	8	0	0	0	0	0	0	0	0
S11	1	1	1	1	1	1	1	1	1
S11	2	1	1	1	1	1	1	1	1
S11	3	1	1	1	1	1	1	1	1
S11	4	0	0	1	1	1	1	1	1
S11	5	0	0	1	1	1	1	1	1
S11	6	0	0	0	1	1	1	1	1
S11	7	0	0	0	1	1	1	1	1
S11	8	0	0	0	0	0	0	1	1
S12	1	1	1	1	1	1	1	1	1
S12	2	0	1	1	1	1	1	1	1
S12	3	0	1	1	1	1	1	1	1
S12	4	0	1	1	1	1	1	1	1
S12	5	0	0	1	1	1	1	1	1
S12	6	0	0	0	1	1	1	1	1
S12	7	0	0	0	1	1	1	1	1
S12	8	0	0	0	1	1	1	1	1
S13	1	1	1	1	1	1	1	1	1
S13	2	1	1	1	1	1	1	1	1
S13	3	0	1	1	1	1	1	1	1
S13	4	0	1	1	1	1	1	1	1
S13	5	0	1	1	1	1	1	1	1
S13	6	0	0	1	1	1	1	1	1
S13	7	0	0	1	0	1	1	1	1
S13	8	0	0	0	1	1	1	1	1
S14	1	1	1	1	1	1	1	1	1
S14	2	1	1	1	1	1	1	1	1
S14	3	0	1	1	1	1	1	1	1
S14	4	0	0	1	1	1	1	1	1
S14	5	0	0	1	0	1	1	1	1
S14	6	0	0	0	0	1	1	1	1
S14	7	0	0	0	0	0	0	0	0
S14	8	0	0	0	0	0	0	0	0
S15	1	1	1	1	1	1	1	1	1
S15	2	1	1	1	1	1	1	1	1
S15	3	1	0	1	1	1	1	1	1
S15	4	1	1	1	1	1	1	1	1
S15	5	0	0	0	1	0	1	0	1
S15	6	0	0	0	0	0	0	0	0
S15	7	0	0	0	0	0	0	0	0
S15	8	0	0	0	0	0	0	0	0
S16	1	1	1	1	1	1	1	1	1
S16	2	1	1	1	1	1	1	1	1
S16	3	0	1	1	1	1	1	1	1
S16	4	0	1	1	1	1	1	1	1
S16	5	0	1	1	1	1	1	1	1
S16	6	0	1	1	1	1	1	1	1
S16	7	0	0	0	1	1	1	1	1
S16	8	0	0	1	1	1	1	1	1
S17	1	1	1	1	1	1	1	1	1
S17	2	0	1	1	1	1	1	1	1
S17	3	0	1	1	1	1	1	1	1
S17	4	0	0	0	1	1	1	1	1
S17	5	0	0	0	1	1	1	1	1
S17	6	0	0	1	0	1	0	1	1
S17	7	0	0	0	0	0	1	0	1
S17	8	0	0	0	0	0	0	1	1
Fig S2, top left - Response Time for the negatively Valued Organization in private, according to the amount going to the organization and the subject benefit
		amount proposed for the Negatively Valued Organization
subjects	monetary benefit	4-8 €	12 - 16 €	20 -24 €	28 -32 €
S18	1-2 €	1344	1354	1981.75	2197
S18	3-4 €	1765.25	1600.25	1112	1802.25
S18	5-6 €	1002.5	1434.25	1694	1920.75
S18	7-8 €	1256.75	1955.5	2164.75	2519
S1	1-2 €	1584.5	1916.5	1165	1620
S1	3-4 €	1504.75	2788.33	3326.25	1734.75
S1	5-6 €	1845	1291.75	2073	1722.5
S1	7-8 €	2189.5	1865.75	2366.75	2310.5
S2	1-2 €	2858	3586.5	3372.33	3288.33
S2	3-4 €	3892.75	3549.5	2989.25	3589.67
S2	5-6 €	3431.67	3292.5	3247.5	3073.33
S2	7-8 €	2455.75	3338	3081.25	4282.67
S3	1-2 €	3228	1836	1843.25	3224.5
S3	3-4 €	2019.5	1883.75	2617	1878.75
S3	5-6 €	2461	3825.75	2902.25	2166.25
S3	7-8 €	2212.75	4171.25	3207.33	1951.75
S4	1-2 €	1479	1043.75	1223.5	1008.5
S4	3-4 €	1657.75	1549.5	1374.75	991
S4	5-6 €	1045	2274.25	1519	1211.5
S4	7-8 €	1387.5	1431	2222.25	1607.5
S5	1-2 €	1915.5	841.25	1782.5	898.5
S5	3-4 €	2052.33	1155.25	1370.5	1023
S5	5-6 €	1475.5	2150.75	1564.33	827.25
S5	7-8 €	1544	2060.75	1677.25	1404.75
S22	1-2 €	633	626.5	725.25	994.5
S22	3-4 €	591.5	539.5	793.333	603.25
S22	5-6 €	640.25	759.25	860.25	627
S22	7-8 €	718.75	639.5	772.75	433.75
S19	1-2 €	1651.75	1017.25	1149.25	1305.25
S19	3-4 €	1574.5	1432.75	1401.75	1264.33
S19	5-6 €	1126.25	1236	1191.25	1421.75
S19	7-8 €	1621	1347.5	1106.25	1321
S6	1-2 €	1140.75	1271	754.75	1178.25
S6	3-4 €	1133	1054	928.75	729.5
S6	5-6 €	1301.75	1440.75	944.25	969.333
S6	7-8 €	1188.67	1199.25	1276.67	958
S7	1-2 €	1272	1003.75	1253.25	931.25
S7	3-4 €	1408.75	1565.5	1115.75	1231
S7	5-6 €	1156.67	1173.5	1305	1371
S7	7-8 €	1258.33	1081	1140.75	1209.75
S8	1-2 €	4132.5	3321.5	3148.5	1694
S8	3-4 €	2960.5	3412	2293	3469.75
S8	5-6 €	2093.75	3915	3222.75	5914
S8	7-8 €	3500	4347	2852.75	4591
S9	1-2 €	1427.33	1554.75	1511.5	1643.25
S9	3-4 €	1578	2405.75	1382.75	2079.25
S9	5-6 €	1337	1559.5	1840	2064.5
S9	7-8 €	1709	1697.67	2370.67	1680.5
S20	1-2 €	1080.25	786.75	985.25	1140
S20	3-4 €	906.75	937.25	597.5	810.5
S20	5-6 €	833.25	904.25	785.25	647.5
S20	7-8 €	901.5	524.75	1117.75	954.25
S10	1-2 €	1293.75	1160	1206.75	1109.75
S10	3-4 €	1476.75	1254	1063	901.5
S10	5-6 €	1452.75	1105.5	1051	1242.75
S10	7-8 €	1421	1016	1341.5	936
S11	1-2 €	2073.5	1870.25	2098.25	2179.75
S11	3-4 €	2202	2209.33	2107.5	2705.75
S11	5-6 €	2654.5	2380.67	2943.25	2713.75
S11	7-8 €	2480.25	2659.75	2759.75	2930.25
S12	1-2 €	2372.25	2322.25	1252	1166.25
S12	3-4 €	1643.75	2172.5	1941.67	1477.5
S12	5-6 €	1687.25	1285.75	1587.75	1753.5
S12	7-8 €	1308.75	1571	2345.5	1679.75
S13	1-2 €	2140.75	1353.25	1383	1211
S13	3-4 €	1499	1711.33	1709	1591.25
S13	5-6 €	1596.75	2604.25	1899.75	2049.75
S13	7-8 €	1579.5	1997.25	1550	2172
S14	1-2 €	2799.25	1549.67	2336.5	1886.75
S14	3-4 €	2797.33	2898.33	2221.5	2099.5
S14	5-6 €	2201	2834	2777.25	2526.5
S14	7-8 €	2764.25	2166	2776.5	2980.67
S15	1-2 €	1222.25	2114.33	1042.67	1246.5
S15	3-4 €	1130	1642	1669.25	1404
S15	5-6 €	1520	1673.5	1482.33	1354.67
S15	7-8 €	1641	2155	2419	1734.67
S16	1-2 €	1011.25	1316	1190.25	1219
S16	3-4 €	1400.5	1640.25	1484	1274.25
S16	5-6 €	1384	1214.67	1457.75	1453.5
S16	7-8 €	1392	1283.5	1398.25	1609.67
S21	1-2 €	1694	1331	1601	1342.25
S21	3-4 €	1789	2198	1656.75	1501.25
S21	5-6 €	1697.25	1567.25	2043.5	1504.25
S21	7-8 €	2133.75	1543.75	1644.75	1452.5
S17	1-2 €	2498.25	2113.75	1980.75	2418.75
S17	3-4 €	1798.5	1830.75	1834.25	1735
S17	5-6 €	1838.5	2002.5	2532.75	2401.25
S17	7-8 €	2245.25	2223.5	1974.25	2135.5
Fig S2, top right - Response Time for the negatively Valued Organization in public, according to the amount going to the organization and the subject benefit
		amount proposed for the Negatively Valued Organization
subjects	monetary benefit	4-8 €	12 - 16 €	20 -24 €	28 -32 €
S18	1-2 €	1629.25	1893.75	1846.75	2203.75
S18	3-4 €	2068	2290	1947	2318
S18	5-6 €	1629.5	2403	1892.75	2285.25
S18	7-8 €	2763.25	1703.5	2078.75	2117.75
S1	1-2 €	3009.33	1714.75	1552	1537.25
S1	3-4 €	1735.25	1872.33	1664.5	2229.25
S1	5-6 €	2238.5	3348	2154	1848
S1	7-8 €	2583	2449.75	2108.75	2116
S2	1-2 €	3357	3092	1987.5	3243
S2	3-4 €	3589.75	3164.5	3025.75	2491.5
S2	5-6 €	1965.5	2987.5	2341.25	2909.5
S2	7-8 €	3053.75	2547	2531.67	3466.33
S3	1-2 €	4130.5	1874.5	1824.25	1713.5
S3	3-4 €	2410.67	4170.25	1560.25	2093.5
S3	5-6 €	2583	3549.33	2176.5	2116.5
S3	7-8 €	2778.75	4964.25	2979.5	1557.25
S4	1-2 €	1419.25	1000.25	976	937.5
S4	3-4 €	2672.67	2561.5	1798.5	1189
S4	5-6 €	1936.33	2302.67	1569.75	1395.5
S4	7-8 €	1236.75	2490.5	1607.5	2252.5
S5	1-2 €	1471	1167	1005.5	1218.75
S5	3-4 €	1388.33	1859	1294	903
S5	5-6 €	1902.5	1262.75	1173.25	1120.25
S5	7-8 €	2017.67	1565.25	1226.25	1072.5
S22	1-2 €	1140	891.667	970.5	1000.75
S22	3-4 €	1083.25	1058.25	1047.75	1048.67
S22	5-6 €	1065.33	930.5	1005	729.5
S22	7-8 €	1051	656.333	1138.33	991.5
S19	1-2 €	1482	1356.25	1514.5	1425
S19	3-4 €	1392.5	1393	1363.5	1179.67
S19	5-6 €	1253	1336	1285	1427.5
S19	7-8 €	1779.75	1477	1163.67	1761
S6	1-2 €	1176.75	852	906.25	901
S6	3-4 €	1658	833	993	866.75
S6	5-6 €	1370	912.25	752.25	863.25
S6	7-8 €	1380.33	1069	1259.75	1055.25
S7	1-2 €	1549.75	933	1458.25	931.5
S7	3-4 €	1922.25	1210.5	988.75	1380
S7	5-6 €	1523.75	1244.5	1397.25	1508.75
S7	7-8 €	1452	1107.25	1342	1502.75
S8	1-2 €	5608.5	5545.67	4489.5	4461.75
S8	3-4 €	6076.5	4926	4117.5	5607
S8	5-6 €	4076.25	6579.33	7598.25	5588.75
S8	7-8 €	5394.75	4278.75	5643.25	4271.25
S9	1-2 €	1956.25	1488.5	1738	1766.5
S9	3-4 €	2096	2130.75	1571	1273.75
S9	5-6 €	1341.5	1640.25	1961.75	1414.75
S9	7-8 €	1649.67	2054.25	1426.5	1553.5
S20	1-2 €	1009.75	1034.75	1014.25	932
S20	3-4 €	878.75	1000.5	865.25	914
S20	5-6 €	949.75	915	957	1136.75
S20	7-8 €	983	976.5	818.75	1090.5
S10	1-2 €	1475	1066.5	1333.75	1300.25
S10	3-4 €	1343	1129.25	1345	1402
S10	5-6 €	1881.75	993	1509.5	1205.25
S10	7-8 €	1469	1462.25	1274.5	1377.5
S11	1-2 €	2129	2228	2121.75	1820.75
S11	3-4 €	3061.25	1889	2217.5	3109.5
S11	5-6 €	2228.75	3249.75	2707	2845.25
S11	7-8 €	2214	2471.75	2984.25	2662.25
S12	1-2 €	2111	2299.75	1387	1672.75
S12	3-4 €	2077.5	2364.67	1086	1277.75
S12	5-6 €	1894	2633.75	2911	1406.33
S12	7-8 €	2036	2634.33	1721	2734.5
S13	1-2 €	1214	1216.75	1306.25	1066
S13	3-4 €	1486.75	1131	1627.5	1675
S13	5-6 €	1555.75	1721.5	2167.25	1337.75
S13	7-8 €	1496.25	2268.5	1776.25	1967
S14	1-2 €	2217.5	2456.25	1806.25	2226.75
S14	3-4 €	2363	2197.25	2319.25	2465.25
S14	5-6 €	2603.75	2491.5	2793.75	2142.75
S14	7-8 €	2315.75	3127.25	2856	2706
S15	1-2 €	1396.5	1128.25	1089.75	1113.75
S15	3-4 €	1807.25	1516.5	1374.67	1240.25
S15	5-6 €	2105	1572.5	1755.25	1716.25
S15	7-8 €	1572.25	1631	1905	1681
S16	1-2 €	1524	1514.75	1201.25	963.5
S16	3-4 €	1512.25	1164	1046.25	1093.25
S16	5-6 €	1427.75	1281	1356	1380.25
S16	7-8 €	1513.5	1165.5	1598	1225.25
S21	1-2 €	1537.25	1349.5	1399.5	1320.5
S21	3-4 €	1700	1873.25	1793.25	1497.25
S21	5-6 €	2130.33	1888.5	1551.75	1196
S21	7-8 €	1619	1607	1585.75	1857
S17	1-2 €	2599.5	2383	1766	1984
S17	3-4 €	1863.5	2503.5	2505.25	3323
S17	5-6 €	2021.75	2009.75	2625.75	2317.67
S17	7-8 €	1834	1984.33	1976.75	1976
Fig S2, bottom left - Response Time for the Positively Valued Organization in private, according to the amount going to the organization and the subject loss
		amount proposed for the Positively Valued Organization
subjects	monetary loss	4-8 €	12 - 16 €	20 -24 €	28 -32 €
S18	1-2 €	2937.25	2213.25	1732.5	1586.75
S18	3-4 €	2065	2084.33	1964.5	1736
S18	5-6 €	2578	2418	2078	2058.5
S18	7-8 €	2061.67	2442	2736.67	2069.25
S1	1-2 €	2351.25	2238	2187.75	1757
S1	3-4 €	2008	2825.67	2665.75	2670.5
S1	5-6 €	2478	2578	3400.75	2718.75
S1	7-8 €	1968	2461.75	2550.25	2713
S2	1-2 €	2686.25	2599.75	2521	1920.25
S2	3-4 €	2728	3335.75	2321.5	3261.75
S2	5-6 €	1453.25	2854.25	2751	3130
S2	7-8 €	2765.5	2066.75	2591.75	3341
S3	1-2 €	5440.33	2598.75	3007.25	2692.75
S3	3-4 €	4738	3264.25	3879.75	3342
S3	5-6 €	4577	4704	2571.5	2594.25
S3	7-8 €	3974.75	4705	5907.75	4768.33
S4	1-2 €	2080.75	1319	1808.25	1305.5
S4	3-4 €	1814	2032.5	1169	1529.25
S4	5-6 €	1378.5	1911.25	1882.5	1989.75
S4	7-8 €	1445.5	2475.33	2089.75	1813.75
S5	1-2 €	1686	1298	1224.25	1681.25
S5	3-4 €	1902.25	1786.75	1569.25	1133.75
S5	5-6 €	2384.25	1734.25	1334.75	1312.5
S5	7-8 €	2164	1544.5	1567.25	1379.5
S22	1-2 €	501.5	468.75	662.25	552.75
S22	3-4 €	487.5	525.5	661.5	574.25
S22	5-6 €	697.75	564	647.75	441
S22	7-8 €	482.333	543.25	600.25	500
S19	1-2 €	1479.25	1332.25	1097.75	1187
S19	3-4 €	1215.67	1339.25	1651.75	1410.75
S19	5-6 €	885.25	1179.67	1360.75	1951
S19	7-8 €	1120.5	908	1402	1140
S6	1-2 €	1915.5	1102.5	961.75	869.5
S6	3-4 €	1406.5	1192	960.75	1609.25
S6	5-6 €	1277.5	1814.75	1801.25	1220.25
S6	7-8 €	1725.5	1753	1565	1665.25
S7	1-2 €	1230.75	1110.5	1438.75	1273.25
S7	3-4 €	1125.5	1241.75	1272.75	1160
S7	5-6 €	916.333	1088.5	1259.25	1223.5
S7	7-8 €	1447	1331.5	1043.75	1257.25
S8	1-2 €	3809.5	2983	2412.75	2221.25
S8	3-4 €	5310.5	3099.5	5482.25	2222
S8	5-6 €	2604.5	4202.5	4330.25	4915.75
S8	7-8 €	4305.25	2133	3225	1863
S9	1-2 €	1819.75	1584.75	1523	1662.67
S9	3-4 €	3385	2884	1394.25	2175.33
S9	5-6 €	1562.67	2298	2517	2090.5
S9	7-8 €	1916.5	1233.25	2412.33	1633
S20	1-2 €	1661	1412.5	1528.5	1754.5
S20	3-4 €	1669.5	1238.25	1889	1335
S20	5-6 €	2468.33	2000	1618	1509.75
S20	7-8 €	1646.5	2065	2407.67	2433.5
S10	1-2 €	1593.67	1615	1469.33	1545.5
S10	3-4 €	1649.33	822	2225.5	1802.25
S10	5-6 €	1468	1294.33	1263	1817
S10	7-8 €	1666.67	1457.75	1774	1640.5
S11	1-2 €	2135.75	2370.75	1910	2056
S11	3-4 €	2230	2481.5	2741.75	2532.75
S11	5-6 €	1893.5	2691.5	2869.67	2275.75
S11	7-8 €	2012	2145.25	2545.5	2696.5
S12	1-2 €	1706.25	1320	991.75	1097.25
S12	3-4 €	1794	1680.5	1318.25	1527
S12	5-6 €	2427.25	3589	2834.25	2137.25
S12	7-8 €	1335.25	2106.75	2235	2183
S13	1-2 €	1874.75	1303.33	2110.75	1612.25
S13	3-4 €	1922.5	1551.25	1628	1972.33
S13	5-6 €	1836	2826.25	2305.33	2149.25
S13	7-8 €	1589.5	2883	2375.25	2171.75
S14	1-2 €	2227.5	2177	2016	1895.5
S14	3-4 €	3156	2095.5	2042.75	2067.75
S14	5-6 €	1787.33	2238	2939.33	2566.33
S14	7-8 €	2419.25	2192.5	1888.5	2655
S15	1-2 €	1297	1479.75	1503.5	1290.25
S15	3-4 €	1207.33	1612.25	1145	1375.5
S15	5-6 €	1445.5	1366.75	1460	1270.5
S15	7-8 €	1582.75	1325.5	1408.75	1576.33
S16	1-2 €	1126.25	896.75	1156	1319.5
S16	3-4 €	1547.5	880.667	1040.33	1407.5
S16	5-6 €	1506	1189.67	1317	1094.25
S16	7-8 €	1755	1096.67	1004.75	1141.5
S21	1-2 €	1980.5	2028	1820	2488.75
S21	3-4 €	3445	2537	2152.5	2176.75
S21	5-6 €	3096.75	2334	1903	2611.67
S21	7-8 €	2626	2459	2151	2623
S17	1-2 €	2261.33	2072.25	2231.75	1867.5
S17	3-4 €	2394.5	2849.25	2368.33	2417.5
S17	5-6 €	2300.25	2535	3570	2275
S17	7-8 €	2277.5	2180.75	3185.25	2480
Fig S2, bottom left - Response Time for the Positively Valued Organization in public, according to the amount going to the organization and the subject loss
		amount proposed for the Positively Valued Organization
subjects	monetary loss	4-8 €	12 - 16 €	20 -24 €	28 -32 €
S18	1-2 €	1851	2157.25	2193.33	2127.33
S18	3-4 €	2339.25	2528.5	2070.25	1929.5
S18	5-6 €	2097.33	2460.75	2187.75	2729
S18	7-8 €	2146	2151.25	2717	1790.33
S1	1-2 €	2269	2252.33	1763.25	1614.75
S1	3-4 €	2265.5	2190	2859.75	2294.25
S1	5-6 €	1856.33	3149.67	2943.5	2031
S1	7-8 €	2074	3187.75	3241	2630.25
S2	1-2 €	3919.5	2736.25	2218.75	1956.75
S2	3-4 €	1816.5	3861.75	3182.5	2712.25
S2	5-6 €	2351	2806.67	2979	3239.25
S2	7-8 €	2374.5	3073	3223.5	4427
S3	1-2 €	3117.25	2471.25	1876.5	3260.25
S3	3-4 €	5446	3130	3818.5	3887.5
S3	5-6 €	4288	3975.5	2364.5	1789.5
S3	7-8 €	4547.5	6182.33	5000.25	3507.5
S4	1-2 €	2260.75	1748.25	1500.5	1284.5
S4	3-4 €	1420.5	1164.67	1298.25	1596.25
S4	5-6 €	1477	1977	1498	1452
S4	7-8 €	1615.75	2250.67	2149	1768.5
S5	1-2 €	2427	2422	1913.5	1982.25
S5	3-4 €	2569.25	2172	1633.33	2116.25
S5	5-6 €	2771	2244.67	2258.75	2123.25
S5	7-8 €	2637.25	2382.75	2348.75	1773
S22	1-2 €	688.75	640.75	694.5	658.75
S22	3-4 €	669.25	613.75	663.5	485.667
S22	5-6 €	661.5	764.25	922.667	692.25
S22	7-8 €	691.75	528.5	913	592
S19	1-2 €	1859	1341.25	1318	1062
S19	3-4 €	937.75	1029	1467	1477
S19	5-6 €	1626	1292.75	1931.25	1688.67
S19	7-8 €	1087	985.25	1010	1636.67
S6	1-2 €	1355.67	1082	1058	1426.25
S6	3-4 €	1815.25	1646	1564.75	1310.25
S6	5-6 €	1473.25	1481.25	1822.67	1602.5
S6	7-8 €	1555.75	1538.33	1409.25	1714
S7	1-2 €	1274.5	1421.25	1185	1022.75
S7	3-4 €	1061	1326.75	1384.75	1365.75
S7	5-6 €	876.5	983.5	1113.5	1520.75
S7	7-8 €	893.25	957.25	1033.25	1059.75
S8	1-2 €	3090.75	3904.5	3210.25	3004.33
S8	3-4 €	4277.25	4923.33	2805.25	2528
S8	5-6 €	2674	4191	3050.75	3122.75
S8	7-8 €	3142.75	3282	4867.75	3672.33
S9	1-2 €	2209	1978.25	1890.75	1961.25
S9	3-4 €	2433.67	1908	1561	2394.25
S9	5-6 €	1818.33	2318.75	2059.75	1844
S9	7-8 €	2121.33	2468.75	2711.75	2249
S20	1-2 €	1581.33	1776.25	1823.75	1006
S20	3-4 €	2215.5	2079.67	1595	1889.75
S20	5-6 €	1968.33	1752.33	1226.5	1742
S20	7-8 €	2258	2103	1754	1802
S10	1-2 €	1500.25	1615.75	1463.75	1383.25
S10	3-4 €	1177.25	1414.25	1983	2035.5
S10	5-6 €	1685.75	1395	1830	1899.25
S10	7-8 €	1271.67	1502.75	1364.25	1401.75
S11	1-2 €	1998.75	2134.75	1721.5	2356.5
S11	3-4 €	2774.33	2693.25	2139.5	2648
S11	5-6 €	2914.25	2863	2906.75	2649.25
S11	7-8 €	1972.5	2893.75	2796.75	3081.5
S12	1-2 €	1579.5	1080	1443.25	1163.5
S12	3-4 €	2045.75	1888.75	1508.25	1342
S12	5-6 €	1471	1867.5	1255.75	1165.25
S12	7-8 €	1670.25	2202.67	2283	1768.75
S13	1-2 €	2474	1840.25	1987.75	1533.25
S13	3-4 €	2376	1907.5	1512	1853
S13	5-6 €	1983	1928	1993.25	1655.75
S13	7-8 €	1972.5	3290.25	2429	2380.33
S14	1-2 €	2365.75	2146	1495.25	2058.75
S14	3-4 €	2756.5	2257.75	1832.25	2196
S14	5-6 €	2286.25	2266	2678.25	2324
S14	7-8 €	2007.5	2329.75	2491.75	2359.75
S15	1-2 €	1234.75	1228.75	1029	1029
S15	3-4 €	1635.5	1655.25	1385	1270.5
S15	5-6 €	1442.5	1507	1221.25	1571
S15	7-8 €	1224.25	1004.75	1058.5	1123.25
S16	1-2 €	1153	1201.25	808	763.25
S16	3-4 €	1694.25	1125.33	1111.75	904.5
S16	5-6 €	1157.5	1100.5	1244	869.25
S16	7-8 €	1310.25	1524.25	1096.5	1243
S21	1-2 €	2379.75	2478.25	2468	2036.25
S21	3-4 €	1848.5	2990.25	1890.75	1916
S21	5-6 €	2186	2436.5	2002.75	1747.75
S21	7-8 €	2275	2064.33	1655.33	2631
S17	1-2 €	2329.25	1989	1839	2148.5
S17	3-4 €	2041.67	1829.5	2307.75	2315.75
S17	5-6 €	1964.25	2876	2121	2076
S17	7-8 €	2086.5	2375	2566.25	2369
